# Supplementary material for: The Effect of Physical Exercise during COVID-19 Lockdown
Source: Healthcare (Basel). 2023 Jun 1;11(11):1618. doi: 10.3390/healthcare11111618 (PMC10252320; doi:10.3390/healthcare11111618)
Supplement: Supplementary file 1 [file healthcare-11-01618-s001.zip]

Archive with 1 entries (1 files):
- healthcare-2329782-supplementary.pdf
